# Supplementary material for: Rab GTPase Mediating Regulation of NALP3 in Colorectal Cancer
Source: Molecules. 2020 Oct 20;25(20):4834. doi: 10.3390/molecules25204834 (PMC7587934; doi:10.3390/molecules25204834)
Supplement: Supplementary file 1 [file molecules-25-04834-s001.zip]

Archive with 2 entries (2 files):
- Supp. Tables-revised.docx
- Original membranes-supp file.pdf
